# Supplementary material for: Educational attainment and endometrial cancer: A Mendelian randomization study
Source: Front Genet. 2022 Nov 29;13:993731. doi: 10.3389/fgene.2022.993731 (PMC9744760; doi:10.3389/fgene.2022.993731)
Supplement: Supplementary file 1 [file Table3.xlsx]

## Sheet: Sheet1
Supplementary Table 3. Power for conventional Mendelian randomization analysis (two-sided α=0.05)
Exposure/genetic instrument	R-squared (of variance in education phenotype)	Actual n (ECAC, E2C2, UK Biobank)	Proportion of cases (ECAC, E2C2, UK Biobank)	Observational OR	n required for 80% power	Power at actual n
educational attainment (306 SNPs)	0.0132	121885	0.001058	0.72	74894	1
