# Supplementary material for: Educational attainment and endometrial cancer: A Mendelian randomization study
Source: Front Genet. 2022 Nov 29;13:993731. doi: 10.3389/fgene.2022.993731 (PMC9744760; doi:10.3389/fgene.2022.993731)
Supplement: Supplementary file 11 [file Table4.xlsx]

## Sheet: Sheet1
Supplementary Table 4. Details of contributing studies of endometrial cancer risk factors
Endometrial cancer risk factor	Study	Year	Consortium	Population
Obesity class 1 (BMI: 30–34.9kg/m2)	Berndt et al.	2013	GIANT consortium	98,697 European ancestry
Obesity class 2 (BMI: 35–39.9kg/m2)	Berndt et al.	2013	GIANT consortium	72,546 European ancestry
Obesity class 3 (BMI: ≥40kg/m2)	Berndt et al.	2013	GIANT consortium	50,364 European ancestry
Waist-to-hip ratio	Shungin et al.	2015	GIANT consortium	124,591 European ancestry
Waist-to-hip ratio (adjusted for BMI)	Shungin et al.	2015	GIANT consortium	224,452 European ancestry
Type 1 diabetes	Inshaw JRJ et al.	2021	Haplotype Reference Consortium	17,685 European ancestry
Type 2 diabetes	Xue A et al.	2018	eQTLGen Consortium	655,666 European ancestry
Type 2 diabetes (adjusted for BMI)	Mahajan A et al.	2018	ExomeBP Consortium, MAGIC Consortium, GIANT consortium	298,957 European ancestry
