# Supplementary material for: Educational attainment and endometrial cancer: A Mendelian randomization study
Source: Front Genet. 2022 Nov 29;13:993731. doi: 10.3389/fgene.2022.993731 (PMC9744760; doi:10.3389/fgene.2022.993731)
Supplement: Supplementary file 12 [file Table1.xlsx]

## Sheet: Sheet1
	Supplementary Table 1. Contributing studies of the exposure GWAS data and the outcome GWAS Data
	Exposure Gwas data of 2018 (educational attainment)				Exposure Gwas data of 2016 (educational attainment)				Outcome Gwas Data (endometrial cancer)
	Study	Full name	Sample size		Study	Full name	Sample size		Study	Full name	EC Cases	Endometrioid histology	Non-endometrioid histology	Controls
	23andMe	23andMe, Inc	365538		23andMe	23andMe, inc	76155		ABCFS	Australian Breast Cancer Family Study				189
	ACPRC	Manchester Studies of Cognitive Ageing	1713		ACPRC	Manchester Studies of Cognitive Ageing	1713		ABCTB	Australian Breast Cancer Tissue Bank				375
	Add Health	National Longitudinal Study of Adolescent to Adult Health	5690		AGES	Age, Gene/ Environment Susceptibility–Reykjavik Study	3212		ANECS	Australian National Endometrial Cancer Study	605	605	0
	AGES	Age, Gene/ Environment Susceptibility–Reykjavik Study	3212		ALSPAC	Avon Longitudinal Study of Parents and Children	2877		ANECS	Australian National Endometrial Cancer Study	557	339	218
	ALSPAC	Avon Longitudinal Study of Parents and Children	2877		ASPS	Austrian Stroke Prevention Study	777		BBCC	Bavarian Breast Cancer Cases and Controls				450
	ASPS	Austrian Stroke Prevention Study	777		BASE-II	Berlin Aging Study II	1619		BBCC	Bavarian Breast Cancer Cases and Controls				251
	BASE-II	Berlin Aging Study II	1619		CoLaus	Cohorte Lausannoise	3269		BBCS	British Breast Cancer Study				1395
	CoLaus	Cohorte Lausannoise	3269		COPSAC2000	Copenhagen Studies on Asthma in Childhood 2000	318		BBCS	British Breast Cancer Study				442
	COPSAC2000	Copenhagen Studies on Asthma in Childhood 2000	318		CROATIA-Korčula	Croatia Korčula	842		BCEES	Breast Cancer Employment and Environment Study				835
	CROATIA-Korčula	Croatia Korčula	842		deCODE	deCODE genetics	46758		BECS	Bavarian Endometrial Cancer Study	221	191	30
	deCODE	deCODE genetics	46758		DHS	Dortmund Health Study	953		BECS/HJECS	Bavarian Endometrial Cancer Study/Hannover-Jena Endometrial Cancer Study	139	113	20
	DHS	Dortmund Health Study	953		DIL	Wellcome Trust Diabetes and Inflammation Laboratory	2578		BSUCH	Breast Cancer Study of the University Clinic Heidelberg				952
	DIL	Wellcome Trust Diabetes and Inflammation Laboratory	2578		EGCUT1	Estonian Genome Center, University of Tartu	5597		BSUCH	Breast Cancer Study of the University Clinic Heidelberg				168
	EGCUT	Estonian Genome Center, University of Tartu	36631		EGCUT2	Same as above	1328		CAHRES	Cancer Hormone Replacement Epidemiology	578	551	27
	ELSA	English Longitudinal Study of Ageing	6065		EGCUT3	Same as above	2047		CBR_STUDY98	Cambridge BioResource				892
	ERF	Erasmus Rucphen Family Study	2433		ERF	Erasmus Rucphen Family Study	2433		E2C2	NCI-supported international consortium of four US-based cohort studies, 2 US-based case-control studies and 1 Polish case-control study (De Vivo et al 2014)	2271	1285		2219
	FamHS	Family Heart Study	3483		FamHS	Family Heart Study	3483		E2C2	NCI-supported international consortium of four US-based cohort studies, 2 US-based case-control studies and 1 Polish case-control study (De Vivo et al 2014)	424	273		558
	FENLAND	Fenland Study	8535		FINRISK	The National FINRISK Study	1685		ESTHER	ESTHER Breast Cancer Study				502
	FINRISK	The National FINRISK Study	1685		FTC	Finnish Twin Cohort	2418		GC-HBOC	German Consortium for Hereditary Breast & Ovarian Cancer				139
	FTC	Finnish Twin Cohort	2418		GOYA	Genetics of Overweight Young Adults	1459		GENICA	Gene Environment Interaction and Breast Cancer in Germany				427
	Geisinger	Geisinger Health System	14562		GRAPHIC	Genetic Regulation of Arterial Pressure in Humans	727		GENICA	Gene Environment Interaction and Breast Cancer in Germany				284
	GOYA	Genetics of Overweight Young Adults	1459		GS	Generation Scotland	8776		GESBC	Genetic Epidemiology Study of Breast Cancer by Age 50				181
	GRAPHIC	Genetic Regulation of Arterial Pressure in Humans	727		H2000 Cases	Health 2000	797		HaBCS	Hannover Breast Cancer Study				866
	GSII	Generation Scotland: Scottish Family Health Study	15941		H2000 Controls	Same as above	819		HCS	Hunter Community Study				868
	H2000 Cases	Health 2000	797		HBCS	Helsinki Birth Cohort Study	1617		LES	Leuven Endometrial Cancer Study	528	382	142
	H2000 Controls	Same as above	819		HCS	Hunter Community Study	1946		LMBC	Leuven Multidisciplinary Breast Centre				1266
	HBCS	Helsinki Birth Cohort Study	1617		HNRS (CorexB)	Heinz Nixdorf Recall Study	1401		MARIE	Mammary Carcinoma Risk Factor Investigation				1776
	HCS	Hunter Community Study	1946		HNRS (Oexpr)	Same as above	1347		MARIE	Mammary Carcinoma Risk Factor Investigation				289
	HNRS (CorexB)	Heinz Nixdorf Recall Study	1401		HNRS (Omni1)	Same as above	778		MCBCS	Mayo Clinic Breast Cancer Study				221
	HNRS (Oexpr)	Same as above	1347		HRS	Health and Retirement Study	9963		MCCS	Melbourne Collaborative Cohort Study	224	183	38	968
	HNRS (Omni1)	Same as above	778		Hypergenes	Hypergenes	815		MECS	Mayo Endometrial Cancer Study	236	173	61
	HRS	Health and Retirement Study	9963		INGI-CARL	Italian Network of Genetic Isolates - Carlantino	947		MISS	Melanoma Inquiry of Southern Sweden				1543
	Hypergenes	Hypergenes	815		INGI-FVG	Italian Network of Genetic Isolates - Friuli Venezia Giulia	943		MMHS	Mayo Mammography Health Study				1636
	INGI-CARL	Italian Network of Genetic Isolates - Carlantino	947		KORA S3	Kooperative Gesundheitsforschung in der Region Augsburg	2655		MoMaTEC	Molecular Markers in Treatment of Endometrial Cancer	636	536	100	183
	INGI-FVG	Italian Network of Genetic Isolates - Friuli Venezia Giulia	943		KORA S4	Same as above	2721		NBCS	Norwegian Breast Cancer Study				70
	KORA S3	Kooperative Gesundheitsforschung in der Region Augsburg	2655		LBC1921	Lothian Birth Cohort 1921	515		NECS	Newcastle Endometrial Cancer Study	170	124	23
	KORA S4	Same as above	2721		LBC1936	Lothian Birth Cohort 1936	1003		NSECG	UK National Study of Endometrial Cancer Genetics	910	782	128
	LBC1921	Lothian Birth Cohort 1921	515		LifeLines	The LifeLines Cohort Study	12539		NSECG	National Study of Endometrial Cancer Genetics	777	671	64
	LBC1936	Lothian Birth Cohort 1936	1003		MCTFR	Minnesota Center for Twin and Family Research	3819		NSECG	National Study of Endometrial Cancer Genetics	695
	LifeLines	The LifeLines Cohort Study	12539		MGS	Molecular Genetics of Schizophrenia	2313		pKARMA	Karolinska Mammography Project for Risk Prediction of Breast Cancer				6080
	MCTFR	Minnesota Center for Twin and Family Research	3819		MoBa	Mother and Child Cohort of NIPH	622		QIMR	Queensland Institute of Medical Research				1845
	MGS	Molecular Genetics of Schizophrenia	2313		NBS	Nijmegen Biomedical Study	1808		RENDOCAS	Registry of Endometrial Cancer in Sweden	562	456	92
	MoBa	Mother and Child Cohort of NIPH	622		NESDA	Netherlands Study of Depression and Anxiety	1820		SBCS	Sheffield Breast Cancer Study				848
	NBS	Nijmegen Biomedical Study	1808		NFBC66	Northern Finland Birth Cohort 1966	5297		SEARCH	UK Studies of Epidemiology and Risk factors in Cancer Heredity	681	681	0
	NESDA	Netherlands Study of Depression and Anxiety	1820		NTR	Netherlands Twin Register	5246		SEARCH	UK Studies of Epidemiology and Risk factors in Cancer Heredity	829	666	152	6598
	NFBC66	Northern Finland Birth Cohort 1966	5297		OGP	Ogliastra Genetic Park	370		SEARCH	UK Studies of Epidemiology and Risk factors in Cancer Heredity	939	648	73	1538
	NORFOLK	EPIC-Norfolk Prospective Population Study	19193		OGP-Talana	Ogliastra Genetic Park-Talana	544		SMC	Swedish Mammography Cohort				709
	NTR	Netherlands Twin Register	5246		ORCADES	Orkney Complex Disease Study	1828		UK1-CORGI	UK Colorectal Tumour Gene Identification Consortium				894
	OGP	Ogliastra Genetic Park	370		PREVEND	Prevention of Renal and Vascular End-stage Disease	3578		UKBB	UK BioBank	636			62853
	OGP-Talana	Ogliastra Genetic Park-Talana	544		QIMR	Queensland Institute of Medical Research	8006		UKBGS	UK Breakthrough Generations Study				335
	ORCADES	Orkney Complex Disease Study	1828		RS-I	Rotterdam Study Baseline	6108		UKBGS	UK Breakthrough Generations Study				705
	PREVEND	Prevention of Renal and Vascular End-stage Disease	3578		RS-II	Rotterdam Study Extension of Baseline	1667		WHI	Women's Health Initiative	288	99	62	1440
	QIMR	Queensland Institute of Medical Research	8006		RS-III	Rotterdam Study Young	3040		WTCCC	National Blood Service				5189
	RS-I	Rotterdam Study Baseline	6108		Rush-MAP	Rush University Medical Center - Memory and Aging Project	887			Total	12906	8758	1230	108979
	RS-II	Rotterdam Study Extension of Baseline	1667		Rush-ROS	Rush University Medical Center - Religious Orders Study	808
	RS-III	Rotterdam Study Young	3040		SardiNIA	SardiNIA Study of Aging	5616
	Rush-MAP	Rush University Medical Center - Memory and Aging Project	887		SHIP	Study of Health in Pomerania	3556
	Rush-ROS	Rush University Medical Center - Religious Orders Study	808		SHIP-TREND	Study of Health in Pomerania	901
	SardiNIA	SardiNIA Study of Aging	5616		STR – Salty	Swedish Twin Registry	4832
	SHIP	Study of Health in Pomerania	3556		STR – Twingene	Swedish Twin Registry	9553
	SHIP-TREND	Study of Health in Pomerania	901		THISEAS	The Hellenic Study of Interactions between SNPs & Eating in Atherosclerosis Susceptibility	829
	STR – Salty	Swedish Twin Registry	4832		TwinsUK	St Thomas’ UK Adult Twin Registry	4012
	STR – Twingene	Swedish Twin Registry	9553		WTCCC58C	1958 British Birth Cohort	2804
	THISEAS	The Hellenic Study of Interactions between SNPs & Eating in Atherosclerosis Susceptibility	829		YFS	The Cardiovascular Risk in Young Finns Study	2029
	TwinsUK	St Thomas’ UK Adult Twin Registry	4012			Total	293723
	UKB	UK Biobank (Full Release)	442183
	UKHLS	The UK Household Longitudinal Study	8094
	VIKING	Viking Health Study - Shetland	1841
	WLS	Wisconsin Longitudinal Study	7789
	WTCCC58C	1958 British Birth Cohort	2804
	YFS	The Cardiovascular Risk in Young Finns Study	2029
		Total	1131882
