# Supplementary material for: Educational attainment and endometrial cancer: A Mendelian randomization study
Source: Front Genet. 2022 Nov 29;13:993731. doi: 10.3389/fgene.2022.993731 (PMC9744760; doi:10.3389/fgene.2022.993731)
Supplement: Supplementary file 13 [file Table2.csv]

Supplementary Table 2. The characteristics of the 306 SNPs included in our study.
	SNP	id.exposure	beta.exposure	eaf.exposure	se.exposure	pval.exposure	R^2	F-statistic	id.outcome	beta.outcome	eaf.outcome	se.outcome
1	rs10073890	ieu-a-1239	-0.01262	0.7364	0.00196	1.11E-10	3.66E-05	41.45775682	ebi-a-GCST006464	-0.0131059	0.746762	0.0174446
2	rs1008078	ieu-a-1239	-0.01738	0.4099	0.00173	1.20E-23	8.92E-05	100.9268156	ebi-a-GCST006464	0.0309634	0.413904	0.0160857
3	rs10189857	ieu-a-1239	-0.01725	0.4184	0.00171	6.70E-24	8.99E-05	101.7619008	ebi-a-GCST006464	0.00755593	0.432073	0.0154252
4	rs10191758	ieu-a-1239	0.01631	0.381	0.00175	9.60E-21	7.67E-05	86.86224652	ebi-a-GCST006464	0.0107542	0.378261	0.0159965
5	rs10205801	ieu-a-1239	-0.01053	0.5068	0.00171	7.17E-10	3.35E-05	37.91960059	ebi-a-GCST006464	0.0250036	0.549932	0.0153008
6	rs10215082	ieu-a-1239	0.01303	0.5612	0.00172	3.33E-14	5.07E-05	57.38933207	ebi-a-GCST006464	0.027289	0.538206	0.0155033
7	rs10240905	ieu-a-1239	0.01167	0.6684	0.00177	3.79E-11	3.84E-05	43.47047763	ebi-a-GCST006464	0.000658204	0.639747	0.0158649
8	rs10456918	ieu-a-1239	0.01485	0.182	0.00224	3.67E-11	3.88E-05	43.94971906	ebi-a-GCST006464	-0.00398443	0.171332	0.0203942
9	rs10460095	ieu-a-1239	-0.01066	0.5867	0.00171	4.87E-10	3.43E-05	38.86166657	ebi-a-GCST006464	0.00114823	0.566326	0.0158811
10	rs1051474	ieu-a-1239	0.01301	0.2738	0.00188	4.86E-12	4.23E-05	47.88926011	ebi-a-GCST006464	0.00727977	0.285165	0.0168326
11	rs10760023	ieu-a-1239	0.01095	0.3316	0.00183	2.12E-09	3.16E-05	35.80348417	ebi-a-GCST006464	-0.00290392	0.321158	0.0167433
12	rs10765775	ieu-a-1239	0.01488	0.3963	0.00176	2.62E-17	6.31E-05	71.47921254	ebi-a-GCST006464	-0.0156827	0.392132	0.0156285
13	rs10772644	ieu-a-1239	0.01614	0.8929	0.00267	1.50E-09	3.23E-05	36.54128122	ebi-a-GCST006464	-0.0460324	0.8867	0.0247582
14	rs10773002	ieu-a-1239	-0.02191	0.7211	0.00197	8.68E-29	1.09E-04	123.6948264	ebi-a-GCST006464	0.0030461	0.748079	0.0177024
15	rs10797055	ieu-a-1239	0.00986	0.5102	0.00172	1.04E-08	2.90E-05	32.86216476	ebi-a-GCST006464	-0.0324501	0.485874	0.0158125
16	rs10798418	ieu-a-1239	-0.00957	0.466	0.00173	3.29E-08	2.70E-05	30.60066764	ebi-a-GCST006464	0.00702589	0.404648	0.0155301
17	rs10856785	ieu-a-1239	-0.01132	0.7296	0.00192	3.83E-09	3.07E-05	34.76078927	ebi-a-GCST006464	0.0081548	0.731046	0.0170942
18	rs10862376	ieu-a-1239	0.01616	0.1361	0.00239	1.40E-11	4.04E-05	45.71788634	ebi-a-GCST006464	0.0101039	0.145669	0.0215482
19	rs10875121	ieu-a-1239	0.01834	0.8571	0.00226	5.53E-16	5.82E-05	65.85382678	ebi-a-GCST006464	-0.00531837	0.833722	0.0204969
20	rs10887801	ieu-a-1239	0.01087	0.4371	0.00171	2.27E-10	3.57E-05	40.40788318	ebi-a-GCST006464	0.0408556	0.433284	0.0152716
21	rs10940921	ieu-a-1239	-0.01089	0.5697	0.00177	7.00E-10	3.34E-05	37.85371076	ebi-a-GCST006464	0.00543322	0.580092	0.0155957
22	rs10963297	ieu-a-1239	0.01904	0.2517	0.00198	7.36E-22	8.17E-05	92.47040084	ebi-a-GCST006464	-0.0157762	0.239658	0.0182424
23	rs10994777	ieu-a-1239	0.0146	0.1395	0.00232	3.36E-10	3.50E-05	39.60308103	ebi-a-GCST006464	-0.0449634	0.157036	0.0209147
24	rs11023749	ieu-a-1239	0.01132	0.6701	0.0018	2.96E-10	3.49E-05	39.55005357	ebi-a-GCST006464	-0.0165794	0.657276	0.0160595
25	rs1105307	ieu-a-1239	-0.01173	0.2449	0.00195	1.67E-09	3.20E-05	36.18478813	ebi-a-GCST006464	-0.0124502	0.251023	0.0174383
26	rs1106090	ieu-a-1239	0.01173	0.6259	0.00175	2.09E-11	3.97E-05	44.92821449	ebi-a-GCST006464	0.00862161	0.614212	0.0156904
27	rs11081529	ieu-a-1239	-0.01311	0.2568	0.00186	1.82E-12	4.39E-05	49.67967288	ebi-a-GCST006464	0.000425455	0.296031	0.0174932
28	rs11123818	ieu-a-1239	0.02081	0.3946	0.00175	1.72E-32	1.25E-04	141.4058236	ebi-a-GCST006464	0.0147043	0.384175	0.0161114
29	rs111821073	ieu-a-1239	0.01385	0.1633	0.00237	4.85E-09	3.02E-05	34.15089481	ebi-a-GCST006464	-0.00904247	0.155976	0.021356
30	rs112687095	ieu-a-1239	0.01325	0.165	0.00238	2.42E-08	2.74E-05	30.99396049	ebi-a-GCST006464	-0.0536421	0.163392	0.0220231
31	rs112806496	ieu-a-1239	0.0187	0.08503	0.00305	8.28E-10	3.32E-05	37.59090375	ebi-a-GCST006464	0.0216586	0.0869364	0.0281648
32	rs113182709	ieu-a-1239	0.03225	0.02381	0.00567	1.29E-08	2.86E-05	32.35136077	ebi-a-GCST006464	-0.0661096	0.0257039	0.0509501
33	rs113520408	ieu-a-1239	0.01304	0.2857	0.00192	1.02E-11	4.08E-05	46.12665461	ebi-a-GCST006464	-0.025237	0.269753	0.0174217
34	rs113615161	ieu-a-1239	-0.01472	0.1395	0.0025	3.97E-09	3.06E-05	34.66848274	ebi-a-GCST006464	0.00808191	0.135584	0.0231377
35	rs1143770	ieu-a-1239	0.01136	0.5918	0.00172	4.31E-11	3.85E-05	43.6213399	ebi-a-GCST006464	-0.0202037	0.586538	0.0154979
36	rs115000530	ieu-a-1239	0.02892	0.06122	0.00381	3.30E-14	5.09E-05	57.61636543	ebi-a-GCST006464	-0.0231666	0.0534457	0.0344918
37	rs115454970	ieu-a-1239	-0.01185	0.3044	0.00199	2.76E-09	3.13E-05	35.45926918	ebi-a-GCST006464	-0.0459959	0.273905	0.0183022
38	rs11601122	ieu-a-1239	-0.01947	0.1497	0.0023	2.24E-17	6.33E-05	71.65977886	ebi-a-GCST006464	-0.00803677	0.161714	0.02106
39	rs11620355	ieu-a-1239	0.01756	0.1156	0.003	4.77E-09	3.03E-05	34.26145057	ebi-a-GCST006464	-0.030442	0.0897617	0.0273916
40	rs11627087	ieu-a-1239	-0.01788	0.08503	0.00325	3.71E-08	2.67E-05	30.26687196	ebi-a-GCST006464	-0.00259549	0.0785574	0.0291844
41	rs11635092	ieu-a-1239	-0.01231	0.3639	0.00177	3.89E-12	4.27E-05	48.36918901	ebi-a-GCST006464	0.00622339	0.357809	0.0162122
42	rs11657342	ieu-a-1239	0.01404	0.3554	0.00191	1.94E-13	4.77E-05	54.03394964	ebi-a-GCST006464	-0.0230706	0.366237	0.0173224
43	rs11663602	ieu-a-1239	-0.01213	0.2568	0.0019	1.64E-10	3.60E-05	40.75807203	ebi-a-GCST006464	0.0140931	0.291147	0.0178007
44	rs11678980	ieu-a-1239	-0.01744	0.4456	0.00172	4.29E-24	9.08E-05	102.809986	ebi-a-GCST006464	-0.00583335	0.449152	0.016065
45	rs11681861	ieu-a-1239	-0.01435	0.1565	0.00259	2.88E-08	2.71E-05	30.69753524	ebi-a-GCST006464	0.0307741	0.127873	0.0231848
46	rs11694904	ieu-a-1239	0.01215	0.3384	0.00185	4.78E-11	3.81E-05	43.13286754	ebi-a-GCST006464	-0.0311937	0.295982	0.0169867
47	rs11732657	ieu-a-1239	-0.01274	0.7007	0.00197	9.54E-11	3.69E-05	41.82208076	ebi-a-GCST006464	0.0191068	0.752701	0.0177878
48	rs117468730	ieu-a-1239	-0.03521	0.0119	0.00597	3.79E-09	3.07E-05	34.78424814	ebi-a-GCST006464	-0.0199665	0.0192581	0.0564338
49	rs11752914	ieu-a-1239	-0.01208	0.1973	0.00216	2.13E-08	2.76E-05	31.27703664	ebi-a-GCST006464	-0.0128583	0.190124	0.0195344
50	rs11772580	ieu-a-1239	-0.01199	0.2534	0.00201	2.57E-09	3.14E-05	35.58323952	ebi-a-GCST006464	0.0223546	0.23453	0.0180087
51	rs117799466	ieu-a-1239	0.01173	0.3776	0.00198	2.91E-09	3.10E-05	35.09658629	ebi-a-GCST006464	0.0336157	0.353945	0.0182796
52	rs11871429	ieu-a-1239	-0.01425	0.2041	0.00202	1.92E-12	4.40E-05	49.7652537	ebi-a-GCST006464	-0.0120892	0.230499	0.0180891
53	rs12028010	ieu-a-1239	-0.01696	0.2228	0.00202	4.51E-17	6.23E-05	70.49335647	ebi-a-GCST006464	-0.0208929	0.225317	0.0181796
54	rs12332731	ieu-a-1239	0.01374	0.2024	0.00218	3.12E-10	3.51E-05	39.72461628	ebi-a-GCST006464	0.0225517	0.178825	0.0195732
55	rs12375949	ieu-a-1239	0.01447	0.5697	0.00172	3.31E-17	6.25E-05	70.77492227	ebi-a-GCST006464	-0.0066645	0.573779	0.0153435
56	rs12468040	ieu-a-1239	-0.01432	0.6037	0.00175	2.46E-16	5.92E-05	66.95903271	ebi-a-GCST006464	-0.00735251	0.616729	0.0157344
57	rs12503522	ieu-a-1239	-0.01125	0.2483	0.00188	2.24E-09	3.16E-05	35.80870201	ebi-a-GCST006464	0.0120981	0.285462	0.0171253
58	rs12519073	ieu-a-1239	-0.01221	0.2381	0.00202	1.60E-09	3.23E-05	36.53657401	ebi-a-GCST006464	0.0297485	0.229923	0.0182109
59	rs12574281	ieu-a-1239	0.01077	0.3997	0.00176	8.85E-10	3.31E-05	37.44598884	ebi-a-GCST006464	0.00863996	0.359271	0.0162079
60	rs12602286	ieu-a-1239	0.01701	0.8861	0.00255	2.37E-11	3.93E-05	44.49666878	ebi-a-GCST006464	-0.0136644	0.855412	0.0234113
61	rs12643771	ieu-a-1239	0.01518	0.3112	0.00184	1.61E-16	6.01E-05	68.06237974	ebi-a-GCST006464	-0.00423906	0.317192	0.017352
62	rs12682775	ieu-a-1239	0.01187	0.2143	0.00204	5.99E-09	2.99E-05	33.85636559	ebi-a-GCST006464	-0.0196675	0.227382	0.0184022
63	rs12804787	ieu-a-1239	-0.01814	0.06803	0.00327	2.96E-08	2.72E-05	30.77359917	ebi-a-GCST006464	-0.0126333	0.0699745	0.0325479
64	rs1291818	ieu-a-1239	-0.01085	0.5153	0.0017	1.78E-10	3.60E-05	40.73435709	ebi-a-GCST006464	0.013106	0.476862	0.0157476
65	rs12940014	ieu-a-1239	0.00936	0.5204	0.0017	3.73E-08	2.68E-05	30.31468692	ebi-a-GCST006464	0.0158614	0.522126	0.0151793
66	rs12955211	ieu-a-1239	0.01097	0.3554	0.00182	1.59E-09	3.21E-05	36.33036087	ebi-a-GCST006464	-0.00404425	0.316302	0.0163353
67	rs13010566	ieu-a-1239	0.0106	0.5612	0.0017	4.59E-10	3.43E-05	38.87882404	ebi-a-GCST006464	-0.00466751	0.530582	0.0153116
68	rs13029509	ieu-a-1239	-0.01049	0.4677	0.0017	7.17E-10	3.36E-05	38.07609189	ebi-a-GCST006464	0.0207419	0.476467	0.0153083
69	rs13090388	ieu-a-1239	0.02852	0.3095	0.00184	4.29E-54	2.12E-04	240.2495755	ebi-a-GCST006464	0.00744827	0.302993	0.0164798
70	rs13141210	ieu-a-1239	0.01361	0.5085	0.00172	2.26E-15	5.53E-05	62.61214599	ebi-a-GCST006464	-0.00786809	0.517485	0.0154869
71	rs13145650	ieu-a-1239	-0.01918	0.90816	0.00306	3.80E-10	3.47E-05	39.28742684	ebi-a-GCST006464	-0.0100913	0.913239	0.0274366
72	rs1334297	ieu-a-1239	0.02449	0.784	0.00192	3.06E-37	1.44E-04	162.6950521	ebi-a-GCST006464	-0.0193089	0.729712	0.0171839
73	rs13422673	ieu-a-1239	-0.01201	0.4847	0.0017	1.74E-12	4.41E-05	49.90998101	ebi-a-GCST006464	0.0216939	0.464664	0.0154698
74	rs1363862	ieu-a-1239	-0.01171	0.2602	0.00192	1.02E-09	3.29E-05	37.19722703	ebi-a-GCST006464	-0.00639889	0.270091	0.0174636
75	rs1381247	ieu-a-1239	-0.01013	0.2908	0.00182	2.46E-08	2.74E-05	30.97956729	ebi-a-GCST006464	-0.00733929	0.338731	0.0170852
76	rs1391438	ieu-a-1239	-0.0167	0.6854	0.00183	5.79E-20	7.36E-05	83.27794416	ebi-a-GCST006464	-0.00523765	0.676175	0.0162269
77	rs1427298	ieu-a-1239	0.0102	0.4116	0.00172	3.28E-09	3.11E-05	35.16759605	ebi-a-GCST006464	0.0140658	0.421088	0.0167087
78	rs1450782	ieu-a-1239	-0.00945	0.602	0.00173	4.93E-08	2.64E-05	29.83806415	ebi-a-GCST006464	0.00597505	0.57448	0.0154835
79	rs152603	ieu-a-1239	0.01019	0.3861	0.00177	9.47E-09	2.93E-05	33.143706	ebi-a-GCST006464	0.000924012	0.353099	0.0159791
80	rs1558727	ieu-a-1239	-0.01069	0.4847	0.0017	3.09E-10	3.49E-05	39.54183324	ebi-a-GCST006464	0.00306745	0.505003	0.0152226
81	rs1566085	ieu-a-1239	0.01645	0.5697	0.00171	6.90E-22	8.18E-05	92.5419862	ebi-a-GCST006464	-0.00117062	0.54392	0.0154104
82	rs1569092	ieu-a-1239	0.01807	0.182	0.00234	1.16E-14	5.27E-05	59.63261068	ebi-a-GCST006464	0.0246189	0.149759	0.0222566
83	rs1584469	ieu-a-1239	-0.01303	0.3112	0.00185	2.10E-12	4.38E-05	49.60718773	ebi-a-GCST006464	0.0220385	0.300914	0.0165211
84	rs1592757	ieu-a-1239	-0.01045	0.3759	0.0018	5.89E-09	2.98E-05	33.70441575	ebi-a-GCST006464	0.0148598	0.360978	0.015962
85	rs1595973	ieu-a-1239	-0.01002	0.5595	0.00173	6.56E-09	2.96E-05	33.54613338	ebi-a-GCST006464	-0.0141043	0.589865	0.0156589
86	rs1618725	ieu-a-1239	0.01477	0.5204	0.00174	2.22E-17	6.37E-05	72.0546025	ebi-a-GCST006464	-0.0237484	0.488232	0.0153066
87	rs1620977	ieu-a-1239	-0.02046	0.6905	0.00195	1.14E-25	9.73E-05	110.0883262	ebi-a-GCST006464	0.006178	0.723729	0.0172138
88	rs1671770	ieu-a-1239	-0.01342	0.8061	0.00223	1.91E-09	3.20E-05	36.21550439	ebi-a-GCST006464	0.00981882	0.834689	0.0202801
89	rs16846463	ieu-a-1239	-0.02256	0.1173	0.00283	1.38E-15	5.61E-05	63.54839	ebi-a-GCST006464	0.0152687	0.101984	0.0254267
90	rs16854920	ieu-a-1239	0.01007	0.3554	0.00181	2.51E-08	2.73E-05	30.95287715	ebi-a-GCST006464	0.00292074	0.34623	0.0163135
91	rs1689510	ieu-a-1239	0.01761	0.3435	0.0018	1.40E-22	8.46E-05	95.71344199	ebi-a-GCST006464	-0.0381026	0.329018	0.0162249
92	rs16995054	ieu-a-1239	-0.0139	0.2007	0.00208	2.52E-11	3.95E-05	44.65829757	ebi-a-GCST006464	-0.0137414	0.210419	0.0185072
93	rs17048855	ieu-a-1239	0.01184	0.3248	0.00179	3.27E-11	3.87E-05	43.75186551	ebi-a-GCST006464	-0.00510342	0.342977	0.0162079
94	rs17110109	ieu-a-1239	0.01023	0.3776	0.00175	4.71E-09	3.02E-05	34.17231513	ebi-a-GCST006464	-0.00413006	0.389826	0.0156935
95	rs17126938	ieu-a-1239	0.01536	0.1207	0.0025	8.14E-10	3.33E-05	37.7486693	ebi-a-GCST006464	-0.0410494	0.134313	0.0221234
96	rs17425572	ieu-a-1239	-0.01224	0.5425	0.0017	6.89E-13	4.58E-05	51.8399084	ebi-a-GCST006464	-0.0208542	0.54424	0.0154177
97	rs17489649	ieu-a-1239	-0.0139	0.3265	0.00181	1.57E-14	5.21E-05	58.97550704	ebi-a-GCST006464	-0.0302887	0.315516	0.0166037
98	rs175325	ieu-a-1239	-0.01179	0.5816	0.00174	1.11E-11	4.06E-05	45.91222565	ebi-a-GCST006464	0.00757459	0.59516	0.0156962
99	rs17551064	ieu-a-1239	-0.01493	0.1599	0.0023	8.62E-11	3.72E-05	42.13695768	ebi-a-GCST006464	0.0174742	0.159984	0.0217557
100	rs17563464	ieu-a-1239	-0.01477	0.2041	0.00212	2.89E-12	4.29E-05	48.53874033	ebi-a-GCST006464	0.0157249	0.217548	0.0199214
101	rs17565975	ieu-a-1239	-0.01142	0.5306	0.00171	2.56E-11	3.94E-05	44.60044785	ebi-a-GCST006464	0.0277578	0.560355	0.0153212
102	rs17598675	ieu-a-1239	0.01199	0.5187	0.0017	1.75E-12	4.39E-05	49.74389134	ebi-a-GCST006464	0.00548198	0.489617	0.0158998
103	rs176218	ieu-a-1239	0.01883	0.2007	0.00215	1.85E-18	6.78E-05	76.70487258	ebi-a-GCST006464	-0.0183102	0.202438	0.0192982
104	rs1827540	ieu-a-1239	-0.0106	0.466	0.0017	4.50E-10	3.43E-05	38.87882404	ebi-a-GCST006464	0.0158328	0.478341	0.0151811
105	rs1866823	ieu-a-1239	0.01009	0.551	0.00171	3.81E-09	3.08E-05	34.81683941	ebi-a-GCST006464	0.0132545	0.542349	0.0159214
106	rs1882273	ieu-a-1239	-0.01231	0.3469	0.00181	1.09E-11	4.09E-05	46.25494711	ebi-a-GCST006464	0.0220192	0.334792	0.0167029
107	rs192436652	ieu-a-1239	-0.03497	0.02211	0.00545	1.35E-10	3.64E-05	41.1715761	ebi-a-GCST006464	0.0955088	0.0238777	0.0531773
108	rs1925576	ieu-a-1239	0.00997	0.4422	0.00171	4.94E-09	3.00E-05	33.9936132	ebi-a-GCST006464	-0.0142041	0.448215	0.0156734
109	rs1947114	ieu-a-1239	0.01071	0.2551	0.00192	2.64E-08	2.75E-05	31.11542354	ebi-a-GCST006464	-0.0230645	0.272757	0.0173829
110	rs1949226	ieu-a-1239	-0.00965	0.5901	0.00174	2.84E-08	2.72E-05	30.75780666	ebi-a-GCST006464	-0.0193196	0.596479	0.0156953
111	rs1964927	ieu-a-1239	-0.01423	0.6378	0.00177	9.90E-16	5.71E-05	64.6342182	ebi-a-GCST006464	-0.0223071	0.632221	0.0158266
112	rs2052285	ieu-a-1239	0.01123	0.5765	0.00175	1.34E-10	3.64E-05	41.17964969	ebi-a-GCST006464	0.00258775	0.603109	0.01571
113	rs2067854	ieu-a-1239	0.01477	0.182	0.00209	1.38E-12	4.41E-05	49.94219787	ebi-a-GCST006464	-0.0150942	0.214352	0.018842
114	rs2179152	ieu-a-1239	0.01455	0.6429	0.00176	1.21E-16	6.04E-05	68.34391979	ebi-a-GCST006464	-0.0134728	0.63075	0.0157224
115	rs2182505	ieu-a-1239	-0.01086	0.7364	0.00192	1.64E-08	2.83E-05	31.99310753	ebi-a-GCST006464	-0.0346229	0.7292	0.0172989
116	rs225291	ieu-a-1239	-0.01205	0.8027	0.00214	1.84E-08	2.80E-05	31.70631571	ebi-a-GCST006464	0.00878698	0.800004	0.0190926
117	rs2256965	ieu-a-1239	-0.01128	0.5425	0.00176	1.59E-10	3.63E-05	41.0763737	ebi-a-GCST006464	-0.023858	0.584417	0.0153612
118	rs2283076	ieu-a-1239	-0.01143	0.2143	0.00204	2.07E-08	2.77E-05	31.39289436	ebi-a-GCST006464	0.0116526	0.220975	0.0184875
119	rs2287838	ieu-a-1239	-0.01152	0.534	0.00171	1.53E-11	4.01E-05	45.38496136	ebi-a-GCST006464	-0.000292759	0.546881	0.0153187
120	rs2302761	ieu-a-1239	0.01354	0.1905	0.00209	1.00E-10	3.71E-05	41.97048512	ebi-a-GCST006464	0.0178371	0.204319	0.018577
121	rs2347526	ieu-a-1239	0.01395	0.6378	0.00179	6.84E-15	5.37E-05	60.73535662	ebi-a-GCST006464	0.0135578	0.662704	0.0162005
122	rs242093	ieu-a-1239	-0.01031	0.5476	0.00172	2.07E-09	3.17E-05	35.93020287	ebi-a-GCST006464	0.0346464	0.586194	0.0154172
123	rs2441111	ieu-a-1239	0.01087	0.5323	0.0017	1.78E-10	3.61E-05	40.88466824	ebi-a-GCST006464	-0.003136	0.526909	0.0153956
124	rs2447535	ieu-a-1239	0.01181	0.7245	0.00185	1.69E-10	3.60E-05	40.75262339	ebi-a-GCST006464	0.0194504	0.694708	0.0166674
125	rs2554835	ieu-a-1239	0.00974	0.398	0.00175	2.69E-08	2.74E-05	30.97712077	ebi-a-GCST006464	-0.0212252	0.400436	0.0163808
126	rs2570497	ieu-a-1239	-0.01233	0.6735	0.00177	3.03E-12	4.29E-05	48.52648708	ebi-a-GCST006464	0.0109375	0.637027	0.0157961
127	rs2725370	ieu-a-1239	0.01536	0.7109	0.00187	1.97E-16	5.96E-05	67.46809549	ebi-a-GCST006464	-0.0251068	0.698243	0.0166577
128	rs277828	ieu-a-1239	-0.01091	0.2568	0.00196	2.71E-08	2.74E-05	30.9839363	ebi-a-GCST006464	-0.0214395	0.247807	0.0177651
129	rs2787101	ieu-a-1239	0.00968	0.6173	0.00174	2.50E-08	2.73E-05	30.94934418	ebi-a-GCST006464	-0.0215586	0.598972	0.015757
130	rs2819336	ieu-a-1239	-0.01828	0.6616	0.00177	5.46E-25	9.42E-05	106.6608604	ebi-a-GCST006464	-0.00985613	0.640478	0.0158964
131	rs2820314	ieu-a-1239	-0.011	0.3163	0.0018	9.34E-10	3.30E-05	37.34561302	ebi-a-GCST006464	0.0301486	0.33841	0.0160854
132	rs28373063	ieu-a-1239	0.01389	0.2075	0.00229	1.23E-09	3.25E-05	36.79025173	ebi-a-GCST006464	-0.0156278	0.171215	0.0215462
133	rs28513670	ieu-a-1239	0.01477	0.1531	0.00225	5.06E-11	3.81E-05	43.09185472	ebi-a-GCST006464	-0.0241786	0.181812	0.0200874
134	rs2885198	ieu-a-1239	-0.01025	0.5017	0.0017	1.81E-09	3.21E-05	36.35374199	ebi-a-GCST006464	0.00176274	0.468386	0.0157921
135	rs2901616	ieu-a-1239	0.00941	0.517	0.00171	3.77E-08	2.68E-05	30.28211878	ebi-a-GCST006464	-0.00465406	0.47544	0.0152022
136	rs2905426	ieu-a-1239	0.01037	0.6446	0.00181	9.26E-09	2.90E-05	32.82461158	ebi-a-GCST006464	0.01438	0.63787	0.0159805
137	rs2923431	ieu-a-1239	0.0114	0.6446	0.00176	9.84E-11	3.71E-05	41.95498785	ebi-a-GCST006464	-0.00864019	0.621903	0.0164284
138	rs2971970	ieu-a-1239	0.01654	0.7721	0.00207	1.25E-15	5.64E-05	63.84539117	ebi-a-GCST006464	0.00808781	0.787334	0.0186007
139	rs2998315	ieu-a-1239	0.01269	0.5782	0.00171	1.12E-13	4.87E-05	55.07192485	ebi-a-GCST006464	-0.0361045	0.550715	0.0157094
140	rs3013014	ieu-a-1239	-0.01024	0.6105	0.00172	2.92E-09	3.13E-05	35.44396117	ebi-a-GCST006464	0.0116657	0.56707	0.0154897
141	rs301800	ieu-a-1239	-0.01516	0.8197	0.00224	1.33E-11	4.05E-05	45.80380937	ebi-a-GCST006464	-0.00603785	0.831133	0.0204582
142	rs3026996	ieu-a-1239	-0.01537	0.284	0.00199	1.05E-14	5.27E-05	59.654171	ebi-a-GCST006464	-0.0319625	0.239605	0.0185108
143	rs31940	ieu-a-1239	0.01548	0.1344	0.00246	3.24E-10	3.50E-05	39.59778845	ebi-a-GCST006464	0.00679817	0.137804	0.0220763
144	rs337637	ieu-a-1239	0.01123	0.3367	0.00177	2.11E-10	3.56E-05	40.25429384	ebi-a-GCST006464	-0.0293612	0.350543	0.0159448
145	rs34316	ieu-a-1239	-0.02016	0.5799	0.00177	3.35E-30	1.15E-04	129.7280098	ebi-a-GCST006464	-0.0130688	0.579932	0.0154153
146	rs34394051	ieu-a-1239	0.01392	0.1599	0.0024	6.20E-09	2.97E-05	33.63994056	ebi-a-GCST006464	0.0132935	0.158892	0.021576
147	rs34485537	ieu-a-1239	0.01075	0.3895	0.00173	5.67E-10	3.41E-05	38.61214735	ebi-a-GCST006464	-0.00257741	0.404583	0.016157
148	rs34853711	ieu-a-1239	-0.01596	0.2466	0.00206	9.88E-15	5.30E-05	60.02477847	ebi-a-GCST006464	-0.00864214	0.212757	0.0185269
149	rs35039375	ieu-a-1239	-0.01983	0.09354	0.00293	1.22E-11	4.05E-05	45.80463432	ebi-a-GCST006464	0.0363421	0.0902046	0.0269058
150	rs35309068	ieu-a-1239	0.01321	0.466	0.00171	1.15E-14	5.27E-05	59.67777834	ebi-a-GCST006464	-0.0209511	0.449841	0.0153181
151	rs35316276	ieu-a-1239	0.01173	0.2942	0.00194	1.52E-09	3.23E-05	36.55878863	ebi-a-GCST006464	0.0229706	0.278154	0.0171867
152	rs35417702	ieu-a-1239	-0.01445	0.5765	0.0017	1.93E-17	6.38E-05	72.24987234	ebi-a-GCST006464	0.034327	0.522677	0.01522
153	rs35475880	ieu-a-1239	-0.01511	0.1837	0.00208	3.80E-13	4.66E-05	52.77174939	ebi-a-GCST006464	0.0191116	0.212276	0.0186134
154	rs35532491	ieu-a-1239	0.02007	0.1071	0.00286	2.42E-12	4.35E-05	49.24497387	ebi-a-GCST006464	-0.0350206	0.0940316	0.0281627
155	rs36083520	ieu-a-1239	0.01629	0.1667	0.00223	2.60E-13	4.71E-05	53.36194798	ebi-a-GCST006464	-0.0259448	0.175466	0.0206945
156	rs36119825	ieu-a-1239	0.01063	0.4694	0.00171	4.82E-10	3.41E-05	38.64324077	ebi-a-GCST006464	-0.00648798	0.451952	0.0152672
157	rs363096	ieu-a-1239	0.01363	0.5748	0.00172	2.04E-15	5.55E-05	62.79629926	ebi-a-GCST006464	-0.00271053	0.56978	0.0153896
158	rs3747631	ieu-a-1239	0.02207	0.2279	0.00208	2.97E-26	9.95E-05	112.5841437	ebi-a-GCST006464	-0.0236943	0.218021	0.0185083
159	rs3788556	ieu-a-1239	-0.01138	0.5408	0.00171	2.78E-11	3.91E-05	44.28855756	ebi-a-GCST006464	0.0124546	0.513124	0.0159346
160	rs3800546	ieu-a-1239	-0.01183	0.2704	0.00194	9.73E-10	3.29E-05	37.18478391	ebi-a-GCST006464	0.00411708	0.265102	0.0175164
161	rs3809634	ieu-a-1239	0.01058	0.335	0.00185	1.09E-08	2.89E-05	32.70597581	ebi-a-GCST006464	-0.017766	0.313298	0.0163766
162	rs3890802	ieu-a-1239	-0.01133	0.2687	0.00191	2.74E-09	3.11E-05	35.18781645	ebi-a-GCST006464	-0.00710471	0.270345	0.017137
163	rs3897821	ieu-a-1239	-0.01502	0.3503	0.0018	8.25E-17	6.15E-05	69.62963005	ebi-a-GCST006464	0.00546044	0.341365	0.0161715
164	rs406413	ieu-a-1239	-0.01695	0.2109	0.00209	4.84E-16	5.81E-05	65.77275986	ebi-a-GCST006464	0.00807115	0.212243	0.0183099
165	rs4073894	ieu-a-1239	0.01524	0.1769	0.00211	5.40E-13	4.61E-05	52.16800827	ebi-a-GCST006464	-0.014679	0.196162	0.0195884
166	rs4328757	ieu-a-1239	0.01067	0.6514	0.00174	9.39E-10	3.32E-05	37.60361304	ebi-a-GCST006464	-0.0303729	0.60259	0.0160158
167	rs4352658	ieu-a-1239	-0.0212	0.09014	0.00308	5.55E-12	4.19E-05	47.37721431	ebi-a-GCST006464	0.0211265	0.0841381	0.027939
168	rs4369924	ieu-a-1239	0.01362	0.1684	0.00234	5.82E-09	2.99E-05	33.87830963	ebi-a-GCST006464	-0.0328544	0.148306	0.0216163
169	rs4382592	ieu-a-1239	0.01636	0.699	0.00185	1.01E-18	6.91E-05	78.20281288	ebi-a-GCST006464	-0.0331167	0.694727	0.0166342
170	rs4384309	ieu-a-1239	0.0109	0.4796	0.00172	2.52E-10	3.55E-05	40.16015078	ebi-a-GCST006464	0.0199844	0.461315	0.0158855
171	rs4392737	ieu-a-1239	-0.0097	0.3827	0.00173	2.24E-08	2.78E-05	31.43768043	ebi-a-GCST006464	-0.00216598	0.390426	0.0155879
172	rs4442732	ieu-a-1239	-0.01063	0.5969	0.00176	1.49E-09	3.22E-05	36.47879014	ebi-a-GCST006464	0.00123468	0.62417	0.0156571
173	rs4497562	ieu-a-1239	-0.01204	0.2823	0.00192	3.73E-10	3.47E-05	39.32328121	ebi-a-GCST006464	0.000219754	0.273451	0.0175245
174	rs4667025	ieu-a-1239	0.00957	0.3878	0.00174	3.85E-08	2.67E-05	30.24994655	ebi-a-GCST006464	-0.00878847	0.391373	0.015607
175	rs4700393	ieu-a-1239	0.02086	0.5289	0.0017	1.51E-34	1.33E-04	150.5670696	ebi-a-GCST006464	-0.00911033	0.520436	0.01539
176	rs4726070	ieu-a-1239	0.01251	0.6207	0.00174	5.95E-13	4.57E-05	51.69105016	ebi-a-GCST006464	0.0160182	0.596695	0.0158804
177	rs4733264	ieu-a-1239	-0.00954	0.631	0.00174	4.53E-08	2.66E-05	30.06058898	ebi-a-GCST006464	-0.0125659	0.612138	0.015938
178	rs4743923	ieu-a-1239	0.00985	0.3673	0.00176	2.42E-08	2.77E-05	31.32177446	ebi-a-GCST006464	0.0106635	0.362352	0.0160057
179	rs4757957	ieu-a-1239	0.0141	0.6514	0.00184	1.81E-14	5.19E-05	58.72213159	ebi-a-GCST006464	0.00721627	0.692888	0.0165379
180	rs4766424	ieu-a-1239	-0.0141	0.91156	0.00258	4.43E-08	2.64E-05	29.86744317	ebi-a-GCST006464	0.0498847	0.879829	0.0234262
181	rs4778058	ieu-a-1239	0.01017	0.5221	0.0017	2.40E-09	3.16E-05	35.78848348	ebi-a-GCST006464	-0.0119624	0.512348	0.0159776
182	rs4787457	ieu-a-1239	-0.01741	0.3146	0.00176	3.73E-23	8.64E-05	97.85239037	ebi-a-GCST006464	0.0547279	0.378714	0.0159496
183	rs4810227	ieu-a-1239	0.01272	0.6344	0.00175	3.57E-13	4.67E-05	52.83203726	ebi-a-GCST006464	-0.00937232	0.61575	0.01587
184	rs4839155	ieu-a-1239	-0.01251	0.25	0.002	3.94E-10	3.46E-05	39.12495587	ebi-a-GCST006464	0.0229199	0.23487	0.0178202
185	rs4846724	ieu-a-1239	0.01018	0.4915	0.0017	2.26E-09	3.17E-05	35.85889858	ebi-a-GCST006464	0.0158293	0.537031	0.0159259
186	rs4870482	ieu-a-1239	-0.01083	0.2585	0.0019	1.27E-08	2.87E-05	32.48994259	ebi-a-GCST006464	-0.022929	0.288842	0.0176157
187	rs4888746	ieu-a-1239	-0.00952	0.3776	0.00174	4.15E-08	2.64E-05	29.93468089	ebi-a-GCST006464	0.00817652	0.412113	0.0156961
188	rs4904523	ieu-a-1239	-0.00936	0.4592	0.0017	3.71E-08	2.68E-05	30.31468692	ebi-a-GCST006464	-0.0169581	0.524469	0.0151908
189	rs4945424	ieu-a-1239	-0.00992	0.415	0.00171	6.94E-09	2.97E-05	33.65350915	ebi-a-GCST006464	-0.00051165	0.447617	0.0160331
190	rs4964046	ieu-a-1239	0.01053	0.335	0.00178	3.36E-09	3.09E-05	34.99580358	ebi-a-GCST006464	0.00355095	0.342511	0.0159123
191	rs4972400	ieu-a-1239	0.01156	0.352	0.00181	1.70E-10	3.60E-05	40.79037999	ebi-a-GCST006464	0.0135984	0.339975	0.0167286
192	rs4984541	ieu-a-1239	0.01233	0.2415	0.00207	2.77E-09	3.13E-05	35.48008854	ebi-a-GCST006464	0.041571	0.238402	0.0196327
193	rs510706	ieu-a-1239	0.01071	0.6156	0.0018	2.73E-09	3.13E-05	35.40243744	ebi-a-GCST006464	-0.0193929	0.629307	0.0158652
194	rs535307	ieu-a-1239	-0.01004	0.6769	0.00184	4.73E-08	2.63E-05	29.77357688	ebi-a-GCST006464	0.0463068	0.69415	0.0169491
195	rs55736314	ieu-a-1239	0.01431	0.4167	0.00174	1.63E-16	5.98E-05	67.6363252	ebi-a-GCST006464	0.019672	0.394786	0.0156143
196	rs55771711	ieu-a-1239	0.01555	0.2279	0.00199	5.41E-15	5.39E-05	61.05958757	ebi-a-GCST006464	0.0107101	0.242043	0.0183078
197	rs56391344	ieu-a-1239	0.01571	0.2381	0.00197	1.34E-15	5.62E-05	63.59444044	ebi-a-GCST006464	-0.0241275	0.25023	0.0177846
198	rs575113	ieu-a-1239	0.01285	0.2772	0.00186	5.30E-12	4.22E-05	47.72869934	ebi-a-GCST006464	0.0291997	0.2976	0.0167747
199	rs59123361	ieu-a-1239	-0.02094	0.1054	0.00291	5.87E-13	4.57E-05	51.78054407	ebi-a-GCST006464	-0.0174313	0.0886718	0.0294804
200	rs59480703	ieu-a-1239	-0.01237	0.1633	0.00215	8.32E-09	2.92E-05	33.10256996	ebi-a-GCST006464	0.00864585	0.190419	0.0204114
201	rs6122735	ieu-a-1239	0.0105	0.4133	0.00174	1.49E-09	3.22E-05	36.41491782	ebi-a-GCST006464	0.00234367	0.397942	0.0158969
202	rs6123924	ieu-a-1239	-0.01528	0.1599	0.00235	7.55E-11	3.74E-05	42.2775894	ebi-a-GCST006464	0.000862286	0.156553	0.0215788
203	rs613872	ieu-a-1239	-0.0175	0.8282	0.00227	1.20E-14	5.25E-05	59.43244753	ebi-a-GCST006464	-0.00820618	0.833949	0.0205785
204	rs61747885	ieu-a-1239	0.01383	0.1412	0.00235	4.13E-09	3.06E-05	34.63441594	ebi-a-GCST006464	-0.00733532	0.15117	0.0211312
205	rs62097985	ieu-a-1239	-0.01288	0.4116	0.00172	6.06E-14	4.95E-05	56.07561752	ebi-a-GCST006464	0.00913652	0.434758	0.0153685
206	rs62157915	ieu-a-1239	0.02091	0.05952	0.00348	1.96E-09	3.19E-05	36.1034588	ebi-a-GCST006464	-0.0209988	0.0640376	0.0309387
207	rs62183776	ieu-a-1239	-0.01308	0.1905	0.00217	1.65E-09	3.21E-05	36.33249755	ebi-a-GCST006464	0.0303738	0.189822	0.0194613
208	rs62184480	ieu-a-1239	-0.01528	0.2449	0.00191	1.28E-15	5.65E-05	63.99988691	ebi-a-GCST006464	-0.0053026	0.287132	0.0170089
209	rs622169	ieu-a-1239	0.00999	0.4677	0.00178	1.89E-08	2.78E-05	31.49852407	ebi-a-GCST006464	0.0165976	0.461149	0.0178866
210	rs62439690	ieu-a-1239	-0.01087	0.267	0.00194	2.18E-08	2.77E-05	31.39459327	ebi-a-GCST006464	-0.0280047	0.255818	0.0177351
211	rs62444881	ieu-a-1239	0.01815	0.1905	0.00217	5.79E-17	6.18E-05	69.95729744	ebi-a-GCST006464	-0.0231651	0.194661	0.0193984
212	rs6493265	ieu-a-1239	-0.01385	0.3895	0.00174	1.70E-15	5.60E-05	63.35782833	ebi-a-GCST006464	0.0183488	0.390463	0.0160383
213	rs6513959	ieu-a-1239	-0.01177	0.2789	0.00185	1.88E-10	3.58E-05	40.47703586	ebi-a-GCST006464	-0.0151506	0.305266	0.0166588
214	rs6557171	ieu-a-1239	0.01567	0.7245	0.00181	4.15E-18	6.62E-05	74.95145634	ebi-a-GCST006464	-0.00902527	0.683752	0.0162014
215	rs663234	ieu-a-1239	-0.01005	0.6122	0.00174	7.39E-09	2.95E-05	33.36052369	ebi-a-GCST006464	-0.00625415	0.608735	0.0156477
216	rs66568921	ieu-a-1239	0.01565	0.3639	0.00182	7.49E-18	6.53E-05	73.94096946	ebi-a-GCST006464	-0.00178557	0.356601	0.0159156
217	rs6731373	ieu-a-1239	-0.01256	0.3367	0.00181	3.47E-12	4.25E-05	48.1527796	ebi-a-GCST006464	-0.0121905	0.335493	0.0168026
218	rs6731967	ieu-a-1239	-0.01186	0.2092	0.00199	2.36E-09	3.14E-05	35.5191413	ebi-a-GCST006464	0.00173807	0.244029	0.0189278
219	rs67885444	ieu-a-1239	0.01406	0.1718	0.00232	1.48E-09	3.24E-05	36.72771453	ebi-a-GCST006464	-0.0523188	0.156328	0.0211765
220	rs67890737	ieu-a-1239	-0.01141	0.3265	0.00179	2.01E-10	3.59E-05	40.63165006	ebi-a-GCST006464	-0.0110384	0.338842	0.0164823
221	rs6803651	ieu-a-1239	0.01131	0.415	0.00172	4.36E-11	3.82E-05	43.23819429	ebi-a-GCST006464	-0.0102999	0.430742	0.0156486
222	rs6805241	ieu-a-1239	-0.01413	0.1973	0.00203	3.09E-12	4.28E-05	48.44974331	ebi-a-GCST006464	-0.00262664	0.2266	0.0185511
223	rs6938002	ieu-a-1239	-0.01008	0.3963	0.00173	5.41E-09	3.00E-05	33.94908633	ebi-a-GCST006464	0.0258861	0.410206	0.015474
224	rs6959891	ieu-a-1239	-0.01136	0.2959	0.00189	1.74E-09	3.19E-05	36.12703227	ebi-a-GCST006464	0.00967609	0.289236	0.016907
225	rs7012546	ieu-a-1239	0.01009	0.4201	0.00172	4.93E-09	3.04E-05	34.41316932	ebi-a-GCST006464	-0.00294125	0.422282	0.015625
226	rs7016302	ieu-a-1239	0.01243	0.1769	0.00228	4.98E-08	2.63E-05	29.72157337	ebi-a-GCST006464	-0.0248744	0.172482	0.0209605
227	rs702606	ieu-a-1239	-0.01427	0.1701	0.0025	1.12E-08	2.88E-05	32.58120643	ebi-a-GCST006464	0.0110673	0.132155	0.0225544
228	rs7029718	ieu-a-1239	0.02439	0.4354	0.00174	1.85E-44	1.74E-04	196.4827087	ebi-a-GCST006464	0.0142177	0.405329	0.0159626
229	rs7031698	ieu-a-1239	0.01248	0.7755	0.00206	1.26E-09	3.24E-05	36.70235762	ebi-a-GCST006464	-0.013787	0.779957	0.0186884
230	rs710629	ieu-a-1239	0.01053	0.6565	0.00177	2.96E-09	3.13E-05	35.39235344	ebi-a-GCST006464	-0.0192957	0.646136	0.0158975
231	rs71646142	ieu-a-1239	0.01286	0.1735	0.00217	3.11E-09	3.10E-05	35.12058183	ebi-a-GCST006464	0.0254124	0.184882	0.019576
232	rs7233920	ieu-a-1239	-0.01315	0.216	0.00202	7.13E-11	3.74E-05	42.37873602	ebi-a-GCST006464	0.0193095	0.230346	0.0182129
233	rs7257460	ieu-a-1239	-0.01145	0.2704	0.00189	1.25E-09	3.24E-05	36.70173521	ebi-a-GCST006464	-0.00741066	0.283969	0.0174403
234	rs7278859	ieu-a-1239	0.01013	0.3078	0.00185	4.15E-08	2.65E-05	29.98297113	ebi-a-GCST006464	0.023975	0.309351	0.0164031
235	rs72807818	ieu-a-1239	0.01915	0.1241	0.00252	2.79E-14	5.10E-05	57.7478351	ebi-a-GCST006464	-0.0115298	0.130802	0.0223976
236	rs72828517	ieu-a-1239	0.01836	0.1412	0.00224	2.83E-16	5.94E-05	67.18132262	ebi-a-GCST006464	0.00977295	0.172857	0.0200256
237	rs72840994	ieu-a-1239	0.01247	0.182	0.00216	7.77E-09	2.94E-05	33.32918065	ebi-a-GCST006464	-0.0218418	0.185275	0.019774
238	rs730384	ieu-a-1239	0.01016	0.4558	0.00171	3.01E-09	3.12E-05	35.30160309	ebi-a-GCST006464	-0.00282696	0.435001	0.0153994
239	rs7315713	ieu-a-1239	-0.01022	0.6633	0.00187	4.34E-08	2.64E-05	29.86880249	ebi-a-GCST006464	0.0188708	0.705692	0.0170096
240	rs7321274	ieu-a-1239	-0.01275	0.1956	0.00211	1.59E-09	3.23E-05	36.51360319	ebi-a-GCST006464	-0.00739439	0.198381	0.0194329
241	rs73301698	ieu-a-1239	-0.01291	0.2262	0.00208	5.81E-10	3.40E-05	38.52343877	ebi-a-GCST006464	0.0164494	0.210382	0.0186631
242	rs7332724	ieu-a-1239	-0.01149	0.2619	0.00189	1.26E-09	3.27E-05	36.95861446	ebi-a-GCST006464	-0.00819591	0.276083	0.016946
243	rs73344830	ieu-a-1239	-0.0172	0.602	0.00172	1.95E-23	8.83E-05	99.9998233	ebi-a-GCST006464	0.00932944	0.589337	0.0156442
244	rs736282	ieu-a-1239	-0.01082	0.5153	0.0017	2.07E-10	3.58E-05	40.50940939	ebi-a-GCST006464	0.00058455	0.540972	0.0156621
245	rs73874335	ieu-a-1239	-0.0199	0.05952	0.00361	3.40E-08	2.68E-05	30.38722081	ebi-a-GCST006464	0.0465251	0.0632374	0.0319494
246	rs743316	ieu-a-1239	-0.01185	0.182	0.00208	1.20E-08	2.87E-05	32.45706635	ebi-a-GCST006464	0.0174377	0.207985	0.0189045
247	rs74643044	ieu-a-1239	0.02323	0.02721	0.00386	1.80E-09	3.20E-05	36.21788145	ebi-a-GCST006464	0.0304854	0.0544977	0.0357269
248	rs74701752	ieu-a-1239	0.01591	0.09524	0.00285	2.38E-08	2.75E-05	31.16376149	ebi-a-GCST006464	-0.0125946	0.101013	0.0261722
249	rs7481514	ieu-a-1239	0.01072	0.665	0.00178	1.56E-09	3.20E-05	36.27010382	ebi-a-GCST006464	0.0123406	0.641101	0.0159153
250	rs74998289	ieu-a-1239	-0.01821	0.2398	0.00213	1.31E-17	6.46E-05	73.09032909	ebi-a-GCST006464	-0.00210046	0.212493	0.0185048
251	rs7594904	ieu-a-1239	0.00969	0.4184	0.00173	2.05E-08	2.77E-05	31.37289388	ebi-a-GCST006464	0.0057974	0.412491	0.0155384
252	rs7603132	ieu-a-1239	0.01317	0.1548	0.00215	9.17E-10	3.31E-05	37.52268113	ebi-a-GCST006464	0.00294799	0.189892	0.020215
253	rs76076331	ieu-a-1239	0.01873	0.131	0.00248	4.40E-14	5.04E-05	57.03893733	ebi-a-GCST006464	-0.0152381	0.140918	0.0234644
254	rs7650602	ieu-a-1239	0.00939	0.4286	0.00171	4.11E-08	2.66E-05	30.15353244	ebi-a-GCST006464	0.0343086	0.443608	0.0153681
255	rs76608582	ieu-a-1239	0.02798	0.04082	0.00445	3.11E-10	3.49E-05	39.53435257	ebi-a-GCST006464	-0.108234	0.0508863	0.0447484
256	rs76878669	ieu-a-1239	-0.01399	0.2534	0.00205	8.67E-12	4.11E-05	46.57221991	ebi-a-GCST006464	0.00412072	0.2456	0.0181589
257	rs77025239	ieu-a-1239	-0.01422	0.1088	0.00234	1.33E-09	3.26E-05	36.92892883	ebi-a-GCST006464	0.0136231	0.152895	0.0213528
258	rs77128898	ieu-a-1239	-0.02769	0.02211	0.00482	9.47E-09	2.92E-05	33.00282128	ebi-a-GCST006464	-0.0507507	0.0337201	0.0480148
259	rs77702622	ieu-a-1239	-0.02447	0.07653	0.00351	2.99E-12	4.29E-05	48.6018654	ebi-a-GCST006464	-0.00781652	0.0631625	0.0324648
260	rs77719387	ieu-a-1239	-0.04597	0.01701	0.00726	2.46E-10	3.54E-05	40.09359496	ebi-a-GCST006464	-0.037291	0.0176503	0.0675778
261	rs77835879	ieu-a-1239	-0.01601	0.09014	0.00288	2.68E-08	2.73E-05	30.90273523	ebi-a-GCST006464	-0.0219307	0.095197	0.0273009
262	rs7796203	ieu-a-1239	-0.01074	0.5255	0.00171	3.60E-10	3.48E-05	39.44714483	ebi-a-GCST006464	-0.0297283	0.567496	0.0154011
263	rs7803932	ieu-a-1239	0.0143	0.1565	0.00226	2.44E-10	3.54E-05	40.03634558	ebi-a-GCST006464	-0.0120766	0.168199	0.0204633
264	rs7808399	ieu-a-1239	0.0107	0.5476	0.00171	3.78E-10	3.46E-05	39.15385852	ebi-a-GCST006464	-0.0210078	0.553845	0.0155465
265	rs7833201	ieu-a-1239	-0.01532	0.1344	0.00262	5.05E-09	3.02E-05	34.19118718	ebi-a-GCST006464	0.0409601	0.127197	0.0239621
266	rs7863447	ieu-a-1239	0.01678	0.8333	0.00233	5.91E-13	4.58E-05	51.86463233	ebi-a-GCST006464	-0.0116475	0.834755	0.0206489
267	rs78721320	ieu-a-1239	0.01307	0.2041	0.00219	2.28E-09	3.15E-05	35.61739708	ebi-a-GCST006464	-0.00701053	0.202331	0.0209205
268	rs790647	ieu-a-1239	-0.01482	0.2347	0.00202	2.17E-13	4.76E-05	53.8260984	ebi-a-GCST006464	-0.0251005	0.229768	0.01808
269	rs7924036	ieu-a-1239	0.01501	0.5391	0.0017	1.07E-18	6.89E-05	77.95837436	ebi-a-GCST006464	-0.000447673	0.511872	0.0151673
270	rs79265434	ieu-a-1239	0.02331	0.1173	0.00262	6.08E-19	6.99E-05	79.15551831	ebi-a-GCST006464	-0.032587	0.111772	0.0244356
271	rs79269403	ieu-a-1239	0.01447	0.2228	0.00204	1.17E-12	4.44E-05	50.31250722	ebi-a-GCST006464	-0.0184469	0.227377	0.0186784
272	rs7928622	ieu-a-1239	0.01011	0.3078	0.00181	2.52E-08	2.76E-05	31.19926724	ebi-a-GCST006464	0.0216142	0.331589	0.016771
273	rs795230	ieu-a-1239	0.00952	0.4184	0.00172	2.97E-08	2.71E-05	30.63488367	ebi-a-GCST006464	0.00562745	0.430456	0.0160427
274	rs79523955	ieu-a-1239	-0.01802	0.09524	0.00283	1.87E-10	3.58E-05	40.54487211	ebi-a-GCST006464	0.00118427	0.102833	0.0264418
275	rs7977614	ieu-a-1239	0.01325	0.3078	0.00198	2.09E-11	3.96E-05	44.78170334	ebi-a-GCST006464	-0.0120622	0.278522	0.018962
276	rs7993663	ieu-a-1239	0.0118	0.3571	0.00178	3.25E-11	3.88E-05	43.94639375	ebi-a-GCST006464	0.0181971	0.355013	0.0160042
277	rs8008382	ieu-a-1239	0.01208	0.6871	0.00185	6.12E-11	3.77E-05	42.637295	ebi-a-GCST006464	-0.0252051	0.694316	0.0166677
278	rs80171383	ieu-a-1239	0.0145	0.1241	0.00241	1.83E-09	3.20E-05	36.19938164	ebi-a-GCST006464	-0.0223534	0.136005	0.0227538
279	rs8020034	ieu-a-1239	0.01782	0.2058	0.00223	1.17E-15	5.64E-05	63.85646985	ebi-a-GCST006464	-0.0315787	0.174202	0.0211209
280	rs818415	ieu-a-1239	0.01235	0.182	0.00219	1.72E-08	2.81E-05	31.80130325	ebi-a-GCST006464	-0.00042708	0.185089	0.0194751
281	rs837080	ieu-a-1239	0.01092	0.4932	0.0017	1.43E-10	3.65E-05	41.2616572	ebi-a-GCST006464	0.00224617	0.461832	0.0152051
282	rs892612	ieu-a-1239	0.01464	0.8418	0.00237	6.63E-10	3.37E-05	38.15792008	ebi-a-GCST006464	0.0182415	0.850736	0.0214196
283	rs894067	ieu-a-1239	0.01041	0.3929	0.00175	2.74E-09	3.13E-05	35.38543952	ebi-a-GCST006464	-0.0158692	0.388938	0.0163094
284	rs9289300	ieu-a-1239	0.01512	0.1837	0.00234	1.10E-10	3.69E-05	41.75140552	ebi-a-GCST006464	-0.021289	0.155014	0.0211571
285	rs9320493	ieu-a-1239	-0.01394	0.8639	0.0024	6.13E-09	2.98E-05	33.7366765	ebi-a-GCST006464	0.0139936	0.849176	0.0214607
286	rs9342482	ieu-a-1239	0.01264	0.2908	0.00197	1.36E-10	3.64E-05	41.1681099	ebi-a-GCST006464	-0.00338118	0.246545	0.0180714
287	rs9349956	ieu-a-1239	0.01881	0.2398	0.00225	6.28E-17	6.17E-05	69.88947651	ebi-a-GCST006464	0.00311066	0.174336	0.0228096
288	rs9372625	ieu-a-1239	0.02383	0.4133	0.00176	6.76E-42	1.62E-04	183.3251216	ebi-a-GCST006464	-0.00632303	0.373493	0.0159766
289	rs9384679	ieu-a-1239	-0.00959	0.4082	0.00176	4.88E-08	2.62E-05	29.69006247	ebi-a-GCST006464	-0.00781795	0.375472	0.0157009
290	rs9386319	ieu-a-1239	0.00991	0.4269	0.00174	1.27E-08	2.87E-05	32.43755003	ebi-a-GCST006464	-0.00511178	0.393753	0.0155922
291	rs9386787	ieu-a-1239	0.00958	0.5136	0.0017	1.82E-08	2.81E-05	31.75648368	ebi-a-GCST006464	-0.0239502	0.521548	0.0152224
292	rs9436866	ieu-a-1239	0.01882	0.09524	0.00289	7.45E-11	3.75E-05	42.40751118	ebi-a-GCST006464	-0.0191704	0.0979766	0.0265419
293	rs9503598	ieu-a-1239	0.01079	0.4388	0.00171	3.12E-10	3.52E-05	39.81529164	ebi-a-GCST006464	0.0188648	0.438275	0.0160815
294	rs9529119	ieu-a-1239	-0.01295	0.8027	0.00204	2.13E-10	3.56E-05	40.29753068	ebi-a-GCST006464	-0.00808838	0.784083	0.018726
295	rs9556958	ieu-a-1239	-0.0108	0.5289	0.0017	2.38E-10	3.57E-05	40.35979028	ebi-a-GCST006464	0.00618058	0.52446	0.0152888
296	rs9616906	ieu-a-1239	0.01497	0.4235	0.00172	2.92E-18	6.69E-05	75.75057599	ebi-a-GCST006464	-0.00327545	0.43905	0.0159166
297	rs9679654	ieu-a-1239	0.01042	0.4847	0.00172	1.29E-09	3.24E-05	36.70098977	ebi-a-GCST006464	-0.0280707	0.429131	0.0156489
298	rs969512	ieu-a-1239	0.01249	0.2959	0.00179	3.22E-12	4.30E-05	48.68756417	ebi-a-GCST006464	-0.0146827	0.338732	0.0160272
299	rs9704097	ieu-a-1239	-0.0103	0.4728	0.00171	1.61E-09	3.21E-05	36.28118482	ebi-a-GCST006464	-0.0182027	0.515665	0.015676
300	rs9882532	ieu-a-1239	-0.01208	0.3639	0.00177	8.17E-12	4.11E-05	46.57861475	ebi-a-GCST006464	0.000542091	0.36741	0.0158506
301	rs9914918	ieu-a-1239	0.01155	0.2823	0.00189	8.90E-10	3.30E-05	37.34561302	ebi-a-GCST006464	-0.0254976	0.288672	0.0168138
302	rs9933256	ieu-a-1239	-0.01134	0.4082	0.00172	4.57E-11	3.84E-05	43.46787885	ebi-a-GCST006464	-0.000670636	0.449691	0.0154084
303	rs9936270	ieu-a-1239	-0.0136	0.3078	0.00198	6.43E-12	4.17E-05	47.17877594	ebi-a-GCST006464	-0.00154503	0.243723	0.0179037
304	rs9938678	ieu-a-1239	0.01355	0.2432	0.00205	4.12E-11	3.86E-05	43.68879847	ebi-a-GCST006464	-0.0184784	0.215019	0.0184648
305	rs9964724	ieu-a-1239	0.01978	0.6599	0.00183	2.66E-27	1.03E-04	116.8287225	ebi-a-GCST006464	-0.00419311	0.686004	0.0167801
306	rs9995567	ieu-a-1239	0.00998	0.3827	0.00178	1.93E-08	2.78E-05	31.43549552	ebi-a-GCST006464	-0.0187274	0.349044	0.0159801
F-statistic = (R^2) * (N-2) / (1-R^2)
R^2 = 2 * (Beta^2) * EAF * (1-EAF) / [2 * (Beta^2) * EAF * (1-EAF) + 2 * (SE^2) * N * EAF * (1-EAF)]
N = 1,131,881
