# Supplementary material for: Educational attainment and endometrial cancer: A Mendelian randomization study
Source: Front Genet. 2022 Nov 29;13:993731. doi: 10.3389/fgene.2022.993731 (PMC9744760; doi:10.3389/fgene.2022.993731)
Supplement: Supplementary file 15 [file Table6.csv]

Supplementary Table 6. The characteristics of the 71 SNPs included in our study.
	SNP	id.exposure	beta.exposure	eaf.exposure	se.exposure	pval.exposure	R^2	F-statistic	id.outcome	beta.outcome	eaf.outcome	se.outcome
1	rs10006235	ieu-a-1001	0.015	0.7127	0.003	2.63E-08	2.05E-04	24.99958978	ebi-a-GCST006464	0.0170422	0.734527	0.0172977
2	rs1008078	ieu-a-1001	-0.016	0.3731	0.003	7.88E-11	2.33E-04	28.4439777	ebi-a-GCST006464	0.0309634	0.413904	0.0160857
3	rs1035578	ieu-a-1001	-0.013	0.569	0.002	4.71E-08	3.47E-04	42.24930672	ebi-a-GCST006464	-0.0339192	0.529099	0.0154674
4	rs10483349	ieu-a-1001	0.019	0.1698	0.003	3.02E-09	3.29E-04	40.11045293	ebi-a-GCST006464	-0.0118524	0.193159	0.0196548
5	rs10772644	ieu-a-1001	0.021	0.8713	0.004	4.11E-08	2.26E-04	27.56204773	ebi-a-GCST006464	-0.0460324	0.8867	0.0247582
6	rs10831912	ieu-a-1001	0.015	0.597	0.003	1.23E-08	2.05E-04	24.99958978	ebi-a-GCST006464	4.71E-05	0.622135	0.0158943
7	rs1106761	ieu-a-1001	-0.017	0.3601	0.003	4.08E-11	2.63E-04	32.1105842	ebi-a-GCST006464	0.00101679	0.387127	0.0156587
8	rs111321694	ieu-a-1001	-0.018	0.1828	0.003	4.23E-08	2.95E-04	35.99940928	ebi-a-GCST006464	0.0275816	0.168313	0.0206894
9	rs11191193	ieu-a-1001	-0.019	0.3489	0.003	6.97E-13	3.29E-04	40.11045293	ebi-a-GCST006464	0.00161852	0.353857	0.0160786
10	rs11222416	ieu-a-1001	-0.015	0.416	0.003	1.17E-08	2.05E-04	24.99958978	ebi-a-GCST006464	0.00259027	0.476578	0.015308
11	rs11588857	ieu-a-1001	0.022	0.209	0.003	1.31E-12	4.41E-04	53.77689534	ebi-a-GCST006464	-0.0223796	0.21776	0.0185063
12	rs11687170	ieu-a-1001	-0.024	0.1716	0.004	3.48E-09	2.95E-04	35.99940928	ebi-a-GCST006464	0.000828309	0.16675	0.0261984
13	rs11726992	ieu-a-1001	-0.014	0.3545	0.003	2.58E-08	1.79E-04	21.77742043	ebi-a-GCST006464	-0.0131374	0.415703	0.0154332
14	rs12410444	ieu-a-1001	0.018	0.2817	0.003	2.14E-11	2.95E-04	35.99940928	ebi-a-GCST006464	0.0163969	0.299514	0.0165282
15	rs12514965	ieu-a-1001	-0.018	0.2612	0.003	5.12E-10	2.95E-04	35.99940928	ebi-a-GCST006464	0.0022591	0.234283	0.0177235
16	rs12761761	ieu-a-1001	0.017	0.2071	0.003	3.19E-08	2.63E-04	32.1105842	ebi-a-GCST006464	0.0181562	0.232876	0.0183722
17	rs12900061	ieu-a-1001	0.021	0.1623	0.003	2.46E-10	4.02E-04	48.99919596	ebi-a-GCST006464	-0.0245369	0.181618	0.0200862
18	rs12962421	ieu-a-1001	0.014	0.4627	0.002	1.50E-08	4.02E-04	48.99919596	ebi-a-GCST006464	0.0237859	0.423589	0.0154226
19	rs12969294	ieu-a-1001	0.018	0.6213	0.003	1.11E-11	2.95E-04	35.99940928	ebi-a-GCST006464	0.00122652	0.665341	0.0165375
20	rs12987662	ieu-a-1001	0.022	0.3787	0.003	3.25E-18	4.41E-04	53.77689534	ebi-a-GCST006464	0.0217135	0.402956	0.015832
21	rs13010288	ieu-a-1001	0.02	0.1119	0.004	2.21E-08	2.05E-04	24.99958978	ebi-a-GCST006464	-0.00899444	0.129016	0.0224629
22	rs13421974	ieu-a-1001	-0.014	0.4776	0.002	8.96E-09	4.02E-04	48.99919596	ebi-a-GCST006464	0.0194478	0.453707	0.0154876
23	rs1378214	ieu-a-1001	0.016	0.6175	0.003	1.20E-10	2.33E-04	28.4439777	ebi-a-GCST006464	-0.0157127	0.626959	0.0161414
24	rs1382358	ieu-a-1001	-0.021	0.09328	0.004	3.17E-08	2.26E-04	27.56204773	ebi-a-GCST006464	-0.0137606	0.130048	0.0237944
25	rs1396967	ieu-a-1001	0.015	0.3937	0.003	2.90E-09	2.05E-04	24.99958978	ebi-a-GCST006464	-0.00889963	0.390969	0.0155578
26	rs141979783	ieu-a-1001	0.037	0.05224	0.006	6.67E-09	3.12E-04	38.02715378	ebi-a-GCST006464	-0.0129641	0.0410228	0.0402853
27	rs1424580	ieu-a-1001	0.018	0.8004	0.003	9.58E-09	2.95E-04	35.99940928	ebi-a-GCST006464	0.000349938	0.80591	0.0191647
28	rs152590	ieu-a-1001	0.014	0.3433	0.003	4.83E-08	1.79E-04	21.77742043	ebi-a-GCST006464	0.00143701	0.336082	0.0161261
29	rs16845580	ieu-a-1001	-0.016	0.3694	0.003	2.07E-10	2.33E-04	28.4439777	ebi-a-GCST006464	-0.00348134	0.378468	0.0157835
30	rs17425572	ieu-a-1001	-0.014	0.5597	0.002	4.58E-08	4.02E-04	48.99919596	ebi-a-GCST006464	-0.0208542	0.54424	0.0154177
31	rs17824247	ieu-a-1001	0.018	0.4198	0.003	5.29E-13	2.95E-04	35.99940928	ebi-a-GCST006464	0.0185994	0.401229	0.0157839
32	rs2456973	ieu-a-1001	0.018	0.3209	0.003	1.58E-12	2.95E-04	35.99940928	ebi-a-GCST006464	-0.0380828	0.332427	0.0161496
33	rs28420834	ieu-a-1001	0.015	0.5709	0.003	1.55E-09	2.05E-04	24.99958978	ebi-a-GCST006464	-0.00209114	0.574328	0.0157808
34	rs28792186	ieu-a-1001	0.025	0.3955	0.003	6.40E-22	5.69E-04	69.44330494	ebi-a-GCST006464	-0.0127516	0.389832	0.0155933
35	rs3095075	ieu-a-1001	0.014	0.4496	0.002	3.53E-08	4.02E-04	48.99919596	ebi-a-GCST006464	0.0105482	0.442278	0.0155804
36	rs320700	ieu-a-1001	0.016	0.6343	0.003	1.50E-09	2.33E-04	28.4439777	ebi-a-GCST006464	0.0173917	0.639061	0.015943
37	rs34305371	ieu-a-1001	0.036	0.08769	0.004	2.34E-16	6.64E-04	80.99867088	ebi-a-GCST006464	-0.00664167	0.09391	0.0274388
38	rs34344888	ieu-a-1001	0.016	0.6026	0.003	1.11E-10	2.33E-04	28.4439777	ebi-a-GCST006464	0.0172259	0.607844	0.0156091
39	rs35771425	ieu-a-1001	-0.019	0.2052	0.003	2.61E-10	3.29E-04	40.11045293	ebi-a-GCST006464	0.00354403	0.205832	0.0186213
40	rs4240470	ieu-a-1001	0.016	0.7071	0.003	2.63E-09	2.33E-04	28.4439777	ebi-a-GCST006464	-0.0234961	0.712559	0.0167346
41	rs4244613	ieu-a-1001	-0.014	0.416	0.003	9.94E-09	1.79E-04	21.77742043	ebi-a-GCST006464	0.00531109	0.445199	0.0157351
42	rs4468571	ieu-a-1001	0.014	0.4235	0.003	2.59E-08	1.79E-04	21.77742043	ebi-a-GCST006464	-0.0335624	0.429806	0.0154078
43	rs4478846	ieu-a-1001	0.018	0.8526	0.003	1.93E-08	2.95E-04	35.99940928	ebi-a-GCST006464	-0.00639858	0.832234	0.0204369
44	rs4493682	ieu-a-1001	0.019	0.2034	0.003	2.27E-08	3.29E-04	40.11045293	ebi-a-GCST006464	0.00319933	0.17804	0.019807
45	rs4741351	ieu-a-1001	0.017	0.6903	0.003	1.13E-09	2.63E-04	32.1105842	ebi-a-GCST006464	-0.0231389	0.705687	0.017707
46	rs4800490	ieu-a-1001	0.015	0.4571	0.002	2.13E-09	4.61E-04	56.249077	ebi-a-GCST006464	-0.022316	0.489397	0.0152943
47	rs4863692	ieu-a-1001	0.018	0.334	0.003	3.80E-12	2.95E-04	35.99940928	ebi-a-GCST006464	-0.00171809	0.328118	0.0168192
48	rs4974424	ieu-a-1001	0.019	0.1735	0.003	2.64E-08	3.29E-04	40.11045293	ebi-a-GCST006464	-0.0229169	0.154285	0.0211782
49	rs523934	ieu-a-1001	0.015	0.416	0.003	1.09E-08	2.05E-04	24.99958978	ebi-a-GCST006464	-0.0140827	0.396048	0.015554
50	rs538628	ieu-a-1001	-0.018	0.2444	0.003	2.16E-08	2.95E-04	35.99940928	ebi-a-GCST006464	-0.00298476	0.197489	0.0189594
51	rs58694847	ieu-a-1001	-0.018	0.3097	0.003	7.41E-11	2.95E-04	35.99940928	ebi-a-GCST006464	0.0320806	0.260202	0.0176815
52	rs61160187	ieu-a-1001	0.018	0.3806	0.003	5.93E-13	2.95E-04	35.99940928	ebi-a-GCST006464	0.000584353	0.385568	0.0159315
53	rs62100767	ieu-a-1001	-0.014	0.3993	0.003	1.11E-08	1.79E-04	21.77742043	ebi-a-GCST006464	0.0134561	0.414901	0.0154039
54	rs62263923	ieu-a-1001	0.016	0.3563	0.003	1.63E-09	2.33E-04	28.4439777	ebi-a-GCST006464	-0.00168322	0.356781	0.0159203
55	rs6839705	ieu-a-1001	-0.017	0.6399	0.003	1.72E-11	2.63E-04	32.1105842	ebi-a-GCST006464	-0.00472929	0.645025	0.0158379
56	rs6882046	ieu-a-1001	0.021	0.3134	0.003	7.92E-14	4.02E-04	48.99919596	ebi-a-GCST006464	0.0124926	0.267826	0.0173847
57	rs7029201	ieu-a-1001	0.025	0.4235	0.003	6.13E-23	5.69E-04	69.44330494	ebi-a-GCST006464	0.0142489	0.405331	0.0159595
58	rs7033137	ieu-a-1001	-0.016	0.2257	0.003	2.14E-08	2.33E-04	28.4439777	ebi-a-GCST006464	-0.010121	0.253314	0.0174058
59	rs7146434	ieu-a-1001	0.014	0.4347	0.002	3.74E-08	4.02E-04	48.99919596	ebi-a-GCST006464	0.0146852	0.449383	0.0152745
60	rs71537331	ieu-a-1001	-0.017	0.3713	0.003	2.38E-10	2.63E-04	32.1105842	ebi-a-GCST006464	0.00404802	0.360874	0.0159161
61	rs7599488	ieu-a-1001	-0.017	0.4254	0.002	2.05E-11	5.92E-04	72.24881446	ebi-a-GCST006464	0.00864111	0.42943	0.0154797
62	rs766406	ieu-a-1001	0.014	0.6194	0.003	1.89E-08	1.79E-04	21.77742043	ebi-a-GCST006464	-0.0123039	0.638561	0.0157918
63	rs7757476	ieu-a-1001	0.02	0.2313	0.003	9.37E-10	3.65E-04	44.44371516	ebi-a-GCST006464	0.0107306	0.179828	0.0219856
64	rs7948975	ieu-a-1001	-0.014	0.3414	0.003	3.83E-08	1.79E-04	21.77742043	ebi-a-GCST006464	0.0227018	0.385029	0.0155732
65	rs7964899	ieu-a-1001	0.017	0.4571	0.002	1.99E-11	5.92E-04	72.24881446	ebi-a-GCST006464	-0.0194839	0.44965	0.0153106
66	rs8049439	ieu-a-1001	-0.015	0.3451	0.003	2.69E-09	2.05E-04	24.99958978	ebi-a-GCST006464	0.0564104	0.414467	0.015498
67	rs9527702	ieu-a-1001	-0.023	0.2369	0.003	4.99E-17	4.82E-04	58.7768133	ebi-a-GCST006464	0.0205478	0.281096	0.0169573
68	rs9556958	ieu-a-1001	-0.015	0.5019	0.002	1.89E-09	4.61E-04	56.249077	ebi-a-GCST006464	0.00618058	0.52446	0.0152888
69	rs9616906	ieu-a-1001	0.015	0.4515	0.003	1.73E-09	2.05E-04	24.99958978	ebi-a-GCST006464	-0.00327545	0.43905	0.0159166
70	rs9739070	ieu-a-1001	-0.024	0.7705	0.003	3.95E-16	5.25E-04	63.99894983	ebi-a-GCST006464	0.00193888	0.79352	0.018905
71	rs9792504	ieu-a-1001	0.018	0.306	0.003	3.25E-12	2.95E-04	35.99940928	ebi-a-GCST006464	-0.00952834	0.334134	0.0160999
F-statistic = (R^2) * (N-2) / (1-R^2)
R^2 = 2 * (Beta^2) * EAF * (1-EAF) / [2 * (Beta^2) * EAF * (1-EAF) + 2 * (SE^2) * N * EAF * (1-EAF)]
N = 121,885
